# Supplementary material for: Accu16S/AccuITS: Accurate and broadly applicable amplicon sequencing for absolute microbiome quantification
Source: Imeta. 2026 Mar 2;5(2):e70116. doi: 10.1002/imt2.70116 (PMC13147958; doi:10.1002/imt2.70116)
Supplement: Supplementary file 2 — Table S1: Standard curves for microbial absolute abundance quantification using Accu16S were constructed using ZymoBIOMICS microbial community (ZYMO) gut samples. Table S2: Estimated vs. actual value of the proportion of “quantitative internal references”. Table S3: Standard curves for microbial absolute abundance quantification using Accu16S were generated based on 24 soil samples. Table S4: Formulation of internal reference sequence mixture. Table S5: Copy number of each quantitative reference sequence in Bacterial Spike‐In Standards (BSIS) at 10‐fold serial dilution. Table S6: Accu16S/AccuITS compatible 16S rRNA gene amplification regions and corresponding primers. Table S7: Standard curves for calculating microbial absolute abundance using Accu16S were generated using samples from Chen et al. (2022). Table S8: Standard curves for calculating microbial absolute abundance using Accu16S were generated using samples from Han et al. (2022). Table S9: Standard curves for calculating microbial absolute abundance using Accu16S/AccuITS were generated using samples from Kang et al. (2022). Table S10: Standard curves for calculating microbial absolute abundance using Accu16S were generated using samples from Ma et al. (2025). Table S11: Standard curves for calculating microbial absolute abundance using Accu16S were generated using samples from Liu et al. (2022). [file IMT2-5-e70116-s002.xlsx]

## Sheet: S1
Table S1. Standard curves for microbial absolute abundance quantification using Accu16S were constructed using ZymoBIOMICS microbial community (ZYMO) gut samples.
Sample	Linear equation	R2
ZYMO_GUT_1	y = 1.0205x - 1.3483	0.998688
ZYMO_GUT_2	y = 1.0045x - 1.3418	0.997756
ZYMO_GUT_3	y = 1.0096x - 1.2383	0.998697

## Sheet: S2
Table S2. Estimated vs. actual value of the proportion of “quantitative internal references”.
Sample	Internal label	Estimated	Actual
MSTD-1	BSIS-4	0.0046	0.003
MSTD-1	BSIS-5	0.0172	0.0197
MSTD-1	BSIS-6	0.1471	0.1362
MSTD-2	BSIS-4	0.0149	0.0175
MSTD-2	BSIS-5	0.209	0.1903
MSTD-2	BSIS-6	0.5598	0.5429
MSTD-3	BSIS-4	0.0246	0.0339
MSTD-3	BSIS-5	0.5966	0.5385
MSTD-3	BSIS-6	0.6992	0.6909
MSTD-4	BSIS-4	0.0681	0.1015
MSTD-4	BSIS-5	0.3581	0.4058
MSTD-4	BSIS-6	0.8585	0.8572
MSTD-5	BSIS-4	0.0065	0.0063
MSTD-5	BSIS-5	0.0418	0.0329
MSTD-5	BSIS-6	0.3308	0.2705
MSTD-6	BSIS-4	0.0034	0.0032
MSTD-6	BSIS-5	0.0302	0.0275
MSTD-6	BSIS-6	0.1996	0.18
MSTD-7	BSIS-4	0.0055	0.0042
MSTD-7	BSIS-5	0.0475	0.0319
MSTD-7	BSIS-6	0.2292	0.1981

## Sheet: S3
Table S3. Standard curves for microbial absolute abundance quantification using Accu16S were generated based on 24 soil samples.
Sample	Linear equation	R2
Soil1_1	y = 1.0579x - 0.7387	0.9929
Soil1_2	y = 1.0653x - 0.8581	0.9986
Soil1_3	y = 1.053x - 0.6871	0.9949
Soil2_1	y = 1.0512x - 0.8109	0.9938
Soil2_2	y = 1.0835x - 0.7569	0.9954
Soil2_3	y = 1.0562x - 0.7536	0.9899
Soil3_1	y = 1.1000x - 1.1052	0.9907
Soil3_2	y = 1.0716x - 1.0388	0.9973
Soil3_3	y = 1.0929x - 1.1018	0.9916
Soil4_1	y = 1.0222x - 0.7069	0.9975
Soil4_2	y = 1.0922x - 0.8446	0.9949
Soil4_3	y = 1.0694x - 0.8052	0.9975
Soil5_1	y = 1.0762x - 0.8013	0.9949
Soil5_2	y = 1.0607x - 0.7784	0.9983
Soil5_3	y = 1.0623x - 0.7762	0.9926
Soil6_1	y = 1.0449x - 0.6688	0.9974
Soil6_2	y = 1.0394x - 0.6921	0.9972
Soil6_3	y = 1.0813x - 0.7823	0.9929
Soil7_1	y = 1.0674x - 0.7505	0.9863
Soil7_2	y = 1.0669x - 0.7869	0.9966
Soil7_3	y = 1.0609x - 0.7489	0.9953
Soil8_1	y = 1.0545x - 0.6729	0.9955
Soil8_2	y = 1.0269x - 0.5007	0.9909
Soil8_3	y = 1.0532x - 0.6961	0.9981

## Sheet: S4
Table S4. Formulation of internal reference sequence mixture.
Quantitative reference sequence (plasmid) name	Quantitative reference sequence addition amount
Gs_BSI1	10,000 ng
Gs_BSI2	10,000 ng
Gs_BSI3	1000 ng
Gs_BSI4	1000 ng
Gs_BSI5	100 ng
Gs_BSI6	100 ng
Gs_BSI7	10 ng
Gs_BSI8	10 ng
Gs_BSI9	10 ng
Gs_BSI_Marker	22,230 ng

## Sheet: S5
Table S5. Copy number of each quantitative reference sequence in Bacterial Spike-In Standards (BSIS) at 10-fold serial dilution.
Quantitative reference sequence (plasmid) name	BSIS-9 (copies/μL)	BSIS-8 (copies/μL)	BSIS-7 (copies/μL)	BSIS-6 (copies/μL)	BSIS-5 (copies/μL)	BSIS-4 (copies/μL)	BSIS-3 (copies/μL)
Gs_BSI1	1×109	1×108	1×107	1×106	1×105	1×104	1×103
Gs_BSI2	1×109	1×108	1×107	1×106	1×105	1×104	1×103
Gs_BSI3	1×108	1×107	1×106	1×105	1×104	1×103	1×102
Gs_BSI4	1×108	1×107	1×106	1×105	1×104	1×103	1×102
Gs_BSI5	1×107	1×106	1×105	1×104	1×103	1×102	1×101
Gs_BSI6	1×107	1×106	1×105	1×104	1×103	1×102	1×101
Gs_BSI7	1×106	1×105	1×104	1×103	1×102	1×101	1×100
Gs_BSI8	1×106	1×105	1×104	1×103	1×102	1×101	1×100
Gs_BSI9	1×106	1×105	1×104	1×103	1×102	1×101	1×100
Gs_BSI_Marker	2.2×109	2.2×108	2.2×107	2.2×106	2.2×105	2.2×104	2.2×103
Total	4.4×109	4.4×108	4.4×107	4.4×106	4.4×105	4.4×104	4.4×103

## Sheet: S6
Table S6. Accu16S/AccuITS compatible 16S rRNA gene amplification regions and corresponding primers.
Primer name	Primer sequence	Target strip size	Indicator strip size
V3F	TCGTCGGCAGCGTCAGATGTGTATAAGAGACAGCCAGACTCCTACGGGAGGCAG(SEQ ID NO.:11)	~270bp	~370bp
V3R	GTCTCGTGGGCTCGGAGATGTGTATAAGAGACAGCGTATTACCGCGGCTGCTG(SEQ IDNO.:12)
V4F	TCGTCGGCAGCGTCAGATGTGTATAAGAGACAGGTGCCAGCMGCCGCGGTAA(SEQ ID NO.:13)	~360bp	~460bp
V4R	GTCTCGTGGGCTCGGAGATGTGTATAAGAGACAGGGACTACHVGGGTWTCTAAT(SEQ ID NO.:14)
V3V4F	TCGTCGGCAGCGTCAGATGTGTATAAGAGACAGCCTACGGGNGGCWGCAG(SEQ IDNO.:15)	~530bp	~630bp
V3V4R	GTCTCGTGGGCTCGGAGATGTGTATAAGAGACAGGACTACHVGGGTATCTAATCC(SEQ ID NO.:16)
V4V5F	TCGTCGGCAGCGTCAGATGTGTATAAGAGACAGGTGCCAGCMGCCGCGGTAA(SEQ ID NO.:17)	~480bp	~580bp
V4V5R	GTCTCGTGGGCTCGGAGATGTGTATAAGAGACAGCCGTCAATTCMTTTRAGTTT(SEQ ID NO.:18)

## Sheet: S7
Table S7. Standard curves for calculating microbial absolute abundance using Accu16S/AccuITS were generated using samples from Chen et al. (2022).
Sample	Linear equation	R2	Group
D3-1	y = 1.0206x - 2.1886	0.995606	Non-Ch Vehicle 1
D3-2	y = 1.0035x - 1.9665	0.996047	Non-Ch Vehicle 2
D3-5	y = 1.0711x - 2.517	0.993085	Non-Ch Vehicle 3
M3-2	y = 1.0207x - 2.049	0.995784	Non-Ch MPS 1
M3-3	y = 1.0099x - 1.9457	0.996164	Non-Ch MPS 2
M3-4	y = 1.0292x - 2.0725	0.995116	Non-Ch MPS 3
CM3-3	y = 1.0447x - 2.2656	0.996182	Ch MPS 1
CM3-4	y = 1.0256x - 2.1701	0.989908	Ch MPS 2
CM3-5	y = 1.0363x - 2.0413	0.996527	Ch MPS 3
CD3-1	y = 1.0181x - 2.1849	0.995913	Ch Vehicle 1
CD3-3	y = 1.0176x - 1.9354	0.995055	Ch Vehicle 2
CD3-6	y = 1.0287x - 1.9644	0.994624	Ch Vehicle 3

## Sheet: S8
Table S8. Standard curves for calculating microbial absolute abundance using Accu16S were generated using samples from Han et al. (2022).
Sample	Linear equation	R2
A31_S_FL	y = 0.9566x - 1.1791	0.991199
A31_S_PA	y = 0.9463x + 0.3195	0.993908
A31_B_FL	y = 0.9127x - 0.3822	0.998366
A31_B_PA	y = 0.9427x - 0.6107	0.988855
A31_M_FL	y = 0.9452x - 1.0184	0.993221
A31_M_PA	y = 0.9449x - 0.2769	0.996856
A45_S_FL	y = 0.9614x - 1.3135	0.99816
A45_S_PA	y = 0.9852x - 0.7843	0.973611
A45_B_FL	y = 0.9729x - 0.7121	0.996776
A45_B_PA	y = 0.9563x - 0.8748	0.994443
A45_M_FL	y = 0.9511x - 0.9064	0.998171
A45_M_PA	y = 0.9243x - 0.4537	0.997284

## Sheet: S9
Table S9. Standard curves for calculating microbial absolute abundance using Accu16S/AccuITS were generated using samples from Kang et al. (2022).
Bacteria
Sample	Linear equation	R2
HTDQ1	y=1.0045x-1.0336	0.99713
HTDQ2	y=1.0083x-1.0482	0.992896
HTDQ3	y=0.9909x-0.9637	0.996869
LTDQ1	y=1.0355x-1.6508	0.997749
LTDQ2	y=1.0329x-1.6105	0.998537
LTDQ3	y=1.0028x-1.5405	0.995695
MTDQ1	y=1.016x-0.5356	0.994921
MTDQ2	y=1.0113x-0.4773	0.996092
MTDQ3	y=1.0236x-0.51	0.996948
Fungi
HTDQ1	y=1.0845x-1.3298	0.962001
HTDQ2	y=1.1684x-1.8727	0.971442
HTDQ3	y=1.1068x-1.471	0.973168
LTDQ1	y=1.1308x-3.576	0.972336
LTDQ2	y=1.1334x-3.7619	0.970463
LTDQ3	y=1.0986x-3.3403	0.950014
MTDQ1	y=1.2053x-2.6181	0.944767
MTDQ2	y=1.193x-2.5727	0.959588
MTDQ3	y=1.2241x-2.7922	0.974876

## Sheet: S10
Table S10. Standard curves for calculating microbial absolute abundance using Accu16S were generated using samples from Ma et al. (2025).
Sample	Linear equation	R2
CC1-10	y = 0.9718x - 0.6801	0.996955
CC1-20	y = 0.9265x - 0.559	0.992123
CC2-10	y = 0.96x - 0.5774	0.994788
CC2-20	y = 0.939x - 0.5576	0.992954
CC3-10	y = 0.9878x - 0.7425	0.998097
CC3-20	y = 0.9652x - 0.6902	0.992446
CC4-10	y = 0.9402x - 0.4793	0.994369
CC4-20	y = 0.9474x - 0.5953	0.996106
CC5-10	y = 0.9739x - 0.7637	0.997689
CC5-20	y = 0.958x - 0.7186	0.995865
CC6-10	y = 0.9586x - 0.5867	0.996607
CC6-20	y = 0.9856x - 0.7835	0.996527
NCC1-10	y = 0.9429x - 0.5124	0.994177
NCC1-20	y = 0.9336x - 0.5253	0.992059
NCC2-10	y = 0.9574x - 0.5953	0.99206
NCC2-20	y = 0.9602x - 0.6478	0.993925
NCC3-10	y = 0.945x - 0.5574	0.994569
NCC3-20	y = 0.9389x - 0.5009	0.98942
NCC4-10	y = 0.9613x - 0.6632	0.996521
NCC4-20	y = 0.9553x - 0.6042	0.994617
NCC5-10	y = 0.958x - 0.6757	0.993782
NCC5-20	y = 0.9723x - 0.7081	0.993953
NCC6-10	y = 0.9503x - 0.6031	0.99525
NCC6-20	y = 0.946x - 0.5631	0.993825

[truncated: 1 more sheets: S11]
